# Supplementary material for: Enhancing simulations with intra-subject variability for improved psychophysical assessments
Source: PLoS One. 2018 Dec 31;13(12):e0209839. doi: 10.1371/journal.pone.0209839 (PMC6312217; doi:10.1371/journal.pone.0209839)
Supplement: S1 File — This file contains three tables with the threshold, slope at inflection, and lapse rate obtained in the behavioral study. The columns are subject ID and measurements 1 through 5. (XLSX) [file pone.0209839.s001.xlsx]

## Sheet: Threshold
Subject	Measurement 1	Measurement 2	Measurement 3	Measurement 4	Meausurement 5
1	3.3899	2.506	1.1307	1.3268	1.3544
2	2.2864	2.7602	1.1847	2.0303	3.431
3	2.5734	1.8463	3.9759	2.4361	2.2273
4	3.5139	2.1606	1.9032	1.3495	1.9902
5	1.9813	1.3609	1.0767	2.4152	1.7999
6	1.3362	2.5734	1.3737	2.1441	1.1927
7	2.9339	1.6573	1.4018	1.2856	2.4633
8	1.0734	1.1467	1.2142	0.287	0.8691
9	1.5721	0.6408	1.4453	1.1748	1.3291
10	2.1195	0.6454	1.4174	2.5323	1.3928
11	0.6586	1.5469	0.959	0.1481	1.4384
12	1.7336	2.29	0.297	2.1894	1.0351
13	2.511	1.8836	2.2273	1.6014	1.5952
14	1.0518	1.4961	1.4485	1.4337	1.6139
15	1.3368	1.6718	2.5723	1.7382	2.4587
16	2.2912	4.1778	3.5018	3.4906	2.8456
17	1.924	0.929	1.8884	2.2554	0.8927
18	2.7206	1.099	1.2371	2.5863	1.5321
19	1.6626	1.3872	1.6781	2.2096	0.6732
20	0.9051	1.2473	2.5504	1.9036	0.9165
21	2.1437	3.2192	1.7277	1.23	1.3683
22	1.5717	1.1649	2.1095	1.6862	2.1213
23	1.2493	2.0762	0.8831	1.7099	1.2879
24	2.0422	1.0291	1.1425	1.067	1.7712
25	1.458	0.5432	1.3867	1.4732	1.4913
26	1.682	1.2605	1.3133	0.2969	1.3843
27	0.8809	0.7515	1.9512	1.2134	1.3273
28	2.9336	1.1952	1.0528	1.7791	1.1474
29	1.8107	1.9083	2.4668	1.7848	0.2998
30	2.1516	1.1389	1.9293	1.5299	1.126
31	2.5705	2.3388	0.9539	1.1811	2.3653
32	3.675	2.201	0.4595	0.9669	1.7726
33	1.5857	1.9724	2.0139	3.2431	1.2524

## Sheet: Slope at Inflection
Subject	Measurement 1	Measurement 2	Measurement 3	Measurement 4	Meausurement 5
1	0.459	6.8544	3.7149	0.4678	0.1759
2	0.6894	0.1881	0.9407	0.1495	6.6237
3	20.8842	35.2467	18.6028	0.1719	1.4225
4	0.4179	3.2511	2.0643	1.4952	0.1312
5	0.29	21.9334	0.7885	10.6995	0.2922
6	9.8443	20.8842	5.9524	0.6044	0.835
7	0.0858	0.1391	0.2302	6.8501	8.5307
8	0.7293	0.3184	0.9719	6.921	4.0407
9	4.5021	9.5352	6.3224	32.2715	0.203
10	0.9074	11.5877	2.0024	0.645	5.477
11	12.6122	0.5077	19.8037	3.0261	4.0466
12	3.1158	0.8051	20.1577	3.1675	1.9917
13	7.5932	1.8412	0.9173	5.8513	6.0289
14	18.9442	2.0158	6.637	3.8911	0.2647
15	17.0279	1.8555	17.9666	6.0844	0.4908
16	0.789	8.4226	54.3886	3.6143	10.2971
17	0.3658	0.4016	0.2046	0.391	6.0478
18	2.7066	6.1161	3.6156	0.8675	0.1702
19	0.9895	4.4615	6.7386	7.6203	2.2059
20	8.9115	7.9754	8.1715	1.1216	8.0525
21	1.1806	15.8929	0.2968	2.5692	1.1386
22	0.7496	7.5589	0.5452	0.3589	0.8721
23	3.9939	0.2937	3.965	0.4036	7.4363
24	17.5421	1.8759	0.1254	0.7774	0.207
25	6.5473	5.2262	3.3988	0.3001	0.2527
26	0.1041	0.1378	0.0873	13.3251	0.2098
27	0.0663	6.6467	0.2534	18.5464	0.1701
28	0.2533	10.2463	20.9802	0.1533	7.8704
29	0.1893	19.0743	0.1503	0.2426	17.1546
30	0.2706	0.6707	11.2772	0.7985	7.8941
31	0.7454	8.2974	3.0771	0.0983	0.5031
32	0.2731	8.7406	14.36	0.778	0.5763
33	0.2405	1.5398	0.2894	0.1575	0.5059

## Sheet: Lapse Rate
Subject	Measurement 1	Measurement 2	Measurement 3	Measurement 4	Meausurement 5
1	0	0.05	0	0	0
2	0.1	0	0.0518	0	0.1
3	0.05	0.0357	0.05	0.069	0.0833
4	0	0.1	0.1	0	0
5	0	0.0833	0.0864	0.1	0
6	0.0001	0.05	0.0625	0	0
7	0.0998	0.0931	0	0	0.0625
8	0.0859	0.0831	0	0	0
9	0	0.1	0.0667	0.0417	0
10	0.0833	0.1	0.0625	0	0
11	0.1	0	0.0625	0.0357	0
12	0	0	0.0417	0.0987	0
13	0.05	0.0001	0	0.0417	0.0667
14	0.0833	0.0937	0.0357	0.1	0
15	0.0938	0.0999	0.05	0.05	0
16	0.0833	0.0001	0.0909	0.0625	0.1
17	0	0	0	0	0
18	0	0.1	0.1	0	0
19	0.1	0	0	0	0.0968
20	0.0833	0.05	0	0.06	0.0555
21	0.1	0.05	0	0	0.1
22	0.0576	0.1	0	0	0.0528
23	0	0	0.0313	0	0.0417
24	0.0857	0	0	0.0632	0
25	0	0.0714	0.1	0	0
26	0	0	0	0	0
27	0	0	0	0.0714	0
28	0	0.0001	0.0357	0	0.0417
29	0	0.1	0	0	0.0714
30	0	0.0794	0	0	0.05
31	0	0.05	0.0834	0	0.1
32	0	0	0.0357	0	0.0808
33	0.1	0.1	0	0	0
